# Supplementary material for: Hydnaceous fungi of China 8. Morphological and molecular identification of three new species of Sarcodon and a new record from southwest China
Source: MycoKeys. 2020 Apr 3;66:83–103. doi: 10.3897/mycokeys.66.49910 (PMC7148386; doi:10.3897/mycokeys.66.49910)
Supplement: XML Treatment for Sarcodon coactus [file mycokeys.66.49910-treatment1.xml]

<!DOCTYPE tp:taxon-treatment
  PUBLIC "-//TaxonX//DTD Taxonomic Treatment Publishing DTD v0 20100105//EN" "tax-treatment-NSO.dtd">
<tp:taxon-treatment xmlns:tp="http://www.plazi.org/taxpub"><tp:treatment-meta><kwd-group><label>Taxon classification</label><kwd><named-content xmlns:xlink="http://www.w3.org/1999/xlink" content-type="kingdom">Fungi</named-content></kwd><kwd><named-content xmlns:xlink="http://www.w3.org/1999/xlink" content-type="order">Thelephorales</named-content></kwd><kwd><named-content xmlns:xlink="http://www.w3.org/1999/xlink" content-type="family">Bankeraceae</named-content></kwd></kwd-group><mixed-citation publication-type="journal"><person-group><name><surname>Mu</surname><given-names>Yan-Hong</given-names></name><name><surname>Hu</surname><given-names>Ya-Ping</given-names></name><name><surname>Wei</surname><given-names>Yu-Lian</given-names></name><name><surname>Yuan</surname><given-names>Hai-Sheng</given-names></name></person-group><article-title>Hydnaceous fungi of China 8. Morphological and molecular identification of three new species of <italic><tp:taxon-name><tp:taxon-name-part taxon-name-part-type="genus" reg="Sarcodon">Sarcodon</tp:taxon-name-part></tp:taxon-name></italic> and a new record from southwest China</article-title><source>MycoKeys</source><day>03</day><month>4</month><year>2020</year><volume>66</volume><fpage>83</fpage><lpage>103</lpage><pub-id pub-id-type="doi">10.3897/mycokeys.66.49910</pub-id></mixed-citation></tp:treatment-meta><tp:nomenclature><tp:taxon-name><object-id xmlns:xlink="http://www.w3.org/1999/xlink" content-type="arpha" xlink:type="simple">F149B8A9-70B1-509D-B706-EFAB4952B890</object-id>
              <tp:taxon-name-part taxon-name-part-type="genus" reg="Sarcodon">Sarcodon</tp:taxon-name-part>
              <tp:taxon-name-part taxon-name-part-type="species" reg="coactus">coactus</tp:taxon-name-part>
              <object-id xmlns:xlink="http://www.w3.org/1999/xlink" content-type="mycobank" xlink:type="simple">833889</object-id>
            </tp:taxon-name><tp:taxon-authority>Y.H. Mu &amp; H.S. Yuan</tp:taxon-authority><tp:taxon-status xmlns:xlink="http://www.w3.org/1999/xlink" xlink:type="simple">sp. nov.</tp:taxon-status><xref ref-type="fig" rid="F2">Figures 2</xref><xref ref-type="fig" rid="F3">, 3</xref><xref ref-type="fig" rid="F4">, 4</xref></tp:nomenclature><tp:treatment-sec sec-type="Diagnoses" id="SECID0EJKAI"><title>Diagnoses.</title><p>Differs from <italic><tp:taxon-name><tp:taxon-name-part taxon-name-part-type="genus" reg="Sarcodon">Sarcodon</tp:taxon-name-part> <tp:taxon-name-part taxon-name-part-type="species" reg="thwaitesii">thwaitesii</tp:taxon-name-part></tp:taxon-name></italic> by slightly shorter and decurrent spines, olivaceous tissues in <abbrev xmlns:xlink="http://www.w3.org/1999/xlink" xlink:title="potassium hydroxide" id="ABBRID0E1KAI" xlink:type="simple">KOH</abbrev>, simple-septate hyphae in all parts of basidiocarp, narrower basidia with shorter sterigmata and smaller basidiospores.</p></tp:treatment-sec><tp:treatment-sec sec-type="material" id="SECID0E5KAI"><title>Type.</title><p><bold>China.</bold> Yunnan Province, Chuxiong, Zixishan Nat. Res., <named-content xmlns:xlink="http://www.w3.org/1999/xlink" content-type="dwc:verbatimCoordinates" xlink:type="simple"><named-content content-type="geo-json" specific-use="{&#34;type&#34;:&#34;Point&#34;,&#34;coordinates&#34;:[101.370278,24.974444]}" id="NCID0EJLAI" xlink:type="simple">24°58'28"N, 101°22'13"E</named-content></named-content>, 2000 m alt., solitary to gregarious, on the ground in <tp:taxon-name><tp:taxon-name-part taxon-name-part-type="family">Fagaceae</tp:taxon-name-part></tp:taxon-name> forest, 19.07.2018, <italic>Wei 8094</italic> (holotype: <named-content xmlns:xlink="http://www.w3.org/1999/xlink" content-type="dwc:institutional_code" xlink:type="simple">IFP</named-content> 019351).</p></tp:treatment-sec><tp:treatment-sec sec-type="etymology" id="SECID0E1LAI"><title>Etymology.</title><p><italic><tp:taxon-name><tp:taxon-name-part taxon-name-part-type="genus" reg="Coactus">Coactus</tp:taxon-name-part></tp:taxon-name></italic> (Lat.), refers to the felted pileal surface.</p></tp:treatment-sec><tp:treatment-sec sec-type="description" id="SECID0EHMAI"><title>Description.</title><p>Basidiocarps annual, solitary to gregarious, soft and fleshy when fresh, becoming firm and light in weight upon drying; taste none, odour farinaceous when dry. Pileus planar, ellipsoid when young, later round with age, up to 35 mm across and 4–8 mm thick at centre. Pileal surface reddish-brown (8D5) to dark brown (8F8), azonate, pubescent, floccose to felted when fresh, becoming smooth, rugose, scrobiculate when dry; margin white (7A1) when fresh, greyish-brown (7D3) with age, incurved, rarely lobed. Spine surface white (4A1) to yellowish-white (4A2) when fresh, brownish-orange (5C5) to yellowish-brown (5F6) when dry; spines up to 2.1 mm long, base up to 0.3 mm diam., conical, 3–5 per mm, decurrent on stipe, without spines at pileus margin, brittle when dry. Context not duplex, up to 6 mm thick, light brown (5D5), firm; Stipe central, up to 5.5 cm long and 1.3 cm diam., fleshy, greyish-brown (8D3) to violet brown (10F7) when fresh, becoming hollow with age, greyish-orange (5B3) to dark brown (7F7) upon drying, rugous, columniform or attenuate below with bulbous base when old.</p><p>Hyphal structure. Hyphal system monomitic; generative hyphae with simple-septa, <abbrev xmlns:xlink="http://www.w3.org/1999/xlink" xlink:title="Cotton Blue" id="ABBRID0EOMAI" xlink:type="simple">CB</abbrev>–, <abbrev xmlns:xlink="http://www.w3.org/1999/xlink" xlink:title="Melzer’s reagent" id="ABBRID0ESMAI" xlink:type="simple">IKI</abbrev>–; tissues olivaceous in <abbrev xmlns:xlink="http://www.w3.org/1999/xlink" xlink:title="potassium hydroxide" id="ABBRID0EWMAI" xlink:type="simple">KOH</abbrev>.</p><p>Context. Generative hyphae hyaline, thin-walled, rarely branched, simple-septate, inflated, partly short-celled, interwoven, mostly 4–10 μm diam.</p><p>Spines. Tramal hyphae hyaline, thin-walled, frequently branched, more or less parallel along spines, frequently simple-septate, straight, 2–5 μm diam. Cystidia and cystidioles absent. Basidia clavate, thin-walled, with four sterigmata (3.1–5.2 μm long), simple-septate at base, 16.5–50 × 6.2–9.4 μm; basidioles similar to basidia.</p><p>Basidiospores irregular subglobose, brown, thin-walled, tuberculate, <abbrev xmlns:xlink="http://www.w3.org/1999/xlink" xlink:title="Cotton Blue" id="ABBRID0E5MAI" xlink:type="simple">CB</abbrev>–, <abbrev xmlns:xlink="http://www.w3.org/1999/xlink" xlink:title="Melzer’s reagent" id="ABBRID0ECNAI" xlink:type="simple">IKI</abbrev>–, (5.1–)5.7–7(–7.1) × (4.6–)4.7–5.9(–6) μm, Lm = 6.2 μm, Wm = 5.3 μm, Q = 1.17–1.18 (n = 60/2); tuberculi usually isolated or grouped in 2 or more, bi- to trifurcate-like in shape, up to 1.0 μm long.</p></tp:treatment-sec><tp:treatment-sec sec-type="Additional specimen examined" id="SECID0EGNAI"><title>Additional specimen examined</title><p>– <bold>China.</bold> Yunnan Province, Maguan County, On the way from Dalishu Township to Damagu Village, <named-content xmlns:xlink="http://www.w3.org/1999/xlink" content-type="dwc:verbatimCoordinates" xlink:type="simple"><named-content content-type="geo-json" specific-use="{&#34;type&#34;:&#34;Point&#34;,&#34;coordinates&#34;:[104.216389,23.081944]}" id="NCID0ERNAI" xlink:type="simple">23°4'55"N, 104°12'59"E</named-content></named-content>, 1616 m alt., solitary, on the ground in <tp:taxon-name><tp:taxon-name-part taxon-name-part-type="family">Fagaceae</tp:taxon-name-part></tp:taxon-name> forest, 7.08.2017, <italic>Shi 181</italic> (<named-content xmlns:xlink="http://www.w3.org/1999/xlink" content-type="dwc:institutional_code" xlink:type="simple">IFP</named-content> 019352).</p><fig id="F2" position="float" orientation="portrait"><object-id xmlns:xlink="http://www.w3.org/1999/xlink" content-type="doi" xlink:type="simple">10.3897/mycokeys.66.49910.figure2</object-id><object-id xmlns:xlink="http://www.w3.org/1999/xlink" content-type="arpha" xlink:type="simple">FF287BA3-48B3-569C-B2D8-DB8ADC9B3B28</object-id><label>Figure 2.</label><caption><p>A basidiocarp of <italic><tp:taxon-name><tp:taxon-name-part taxon-name-part-type="genus" reg="Sarcodon">Sarcodon</tp:taxon-name-part> <tp:taxon-name-part taxon-name-part-type="species" reg="coactus">coactus</tp:taxon-name-part></tp:taxon-name></italic> (holotype: <named-content xmlns:xlink="http://www.w3.org/1999/xlink" content-type="dwc:institutional_code" xlink:type="simple">IFP</named-content> 019351).</p></caption><graphic xmlns:xlink="http://www.w3.org/1999/xlink" xlink:href="mycokeys-66-083-g002.jpg" position="float" orientation="portrait" xlink:type="simple" id="oo_397187.jpg"><uri content-type="original_file" xlink:type="simple">https://binary.pensoft.net/fig/397187</uri></graphic></fig><fig id="F3" position="float" orientation="portrait"><object-id xmlns:xlink="http://www.w3.org/1999/xlink" content-type="doi" xlink:type="simple">10.3897/mycokeys.66.49910.figure3</object-id><object-id xmlns:xlink="http://www.w3.org/1999/xlink" content-type="arpha" xlink:type="simple">24CBB77F-0172-511A-A1ED-478E2A6870FC</object-id><label>Figure 3.</label><caption><p>SEM of basidiospores of <italic><tp:taxon-name><tp:taxon-name-part taxon-name-part-type="genus" reg="Sarcodon">Sarcodon</tp:taxon-name-part> <tp:taxon-name-part taxon-name-part-type="species" reg="coactus">coactus</tp:taxon-name-part></tp:taxon-name></italic> (holotype: <named-content xmlns:xlink="http://www.w3.org/1999/xlink" content-type="dwc:institutional_code" xlink:type="simple">IFP</named-content> 019351).</p></caption><graphic xmlns:xlink="http://www.w3.org/1999/xlink" xlink:href="mycokeys-66-083-g003.jpg" position="float" orientation="portrait" xlink:type="simple" id="oo_397188.jpg"><uri content-type="original_file" xlink:type="simple">https://binary.pensoft.net/fig/397188</uri></graphic></fig><fig id="F4" position="float" orientation="portrait"><object-id xmlns:xlink="http://www.w3.org/1999/xlink" content-type="doi" xlink:type="simple">10.3897/mycokeys.66.49910.figure4</object-id><object-id xmlns:xlink="http://www.w3.org/1999/xlink" content-type="arpha" xlink:type="simple">25ED4056-211D-5E15-A38C-69F6C16A3B2F</object-id><label>Figure 4.</label><caption><p>Microscopic structures of <italic><tp:taxon-name><tp:taxon-name-part taxon-name-part-type="genus" reg="Sarcodon">Sarcodon</tp:taxon-name-part> <tp:taxon-name-part taxon-name-part-type="species" reg="coactus">coactus</tp:taxon-name-part></tp:taxon-name></italic> (drawn from <named-content xmlns:xlink="http://www.w3.org/1999/xlink" content-type="dwc:institutional_code" xlink:type="simple">IFP</named-content> 019351) <bold>a</bold> basidiospores <bold>b</bold> section of hymenophoral trama with basidia <bold>c</bold> hyphae from pileal context.</p></caption><graphic xmlns:xlink="http://www.w3.org/1999/xlink" xlink:href="mycokeys-66-083-g004.jpg" position="float" orientation="portrait" xlink:type="simple" id="oo_397189.jpg"><uri content-type="original_file" xlink:type="simple">https://binary.pensoft.net/fig/397189</uri></graphic></fig></tp:treatment-sec></tp:taxon-treatment>
