# Supplementary material for: Hydnaceous fungi of China 8. Morphological and molecular identification of three new species of Sarcodon and a new record from southwest China
Source: MycoKeys. 2020 Apr 3;66:83–103. doi: 10.3897/mycokeys.66.49910 (PMC7148386; doi:10.3897/mycokeys.66.49910)
Supplement: XML Treatment for Sarcodon grosselepidotus [file mycokeys.66.49910-treatment2.xml]

<!DOCTYPE tp:taxon-treatment
  PUBLIC "-//TaxonX//DTD Taxonomic Treatment Publishing DTD v0 20100105//EN" "tax-treatment-NSO.dtd">
<tp:taxon-treatment xmlns:tp="http://www.plazi.org/taxpub"><tp:treatment-meta><kwd-group><label>Taxon classification</label><kwd><named-content xmlns:xlink="http://www.w3.org/1999/xlink" content-type="kingdom">Fungi</named-content></kwd><kwd><named-content xmlns:xlink="http://www.w3.org/1999/xlink" content-type="order">Thelephorales</named-content></kwd><kwd><named-content xmlns:xlink="http://www.w3.org/1999/xlink" content-type="family">Bankeraceae</named-content></kwd></kwd-group><mixed-citation publication-type="journal"><person-group><name><surname>Mu</surname><given-names>Yan-Hong</given-names></name><name><surname>Hu</surname><given-names>Ya-Ping</given-names></name><name><surname>Wei</surname><given-names>Yu-Lian</given-names></name><name><surname>Yuan</surname><given-names>Hai-Sheng</given-names></name></person-group><article-title>Hydnaceous fungi of China 8. Morphological and molecular identification of three new species of <italic><tp:taxon-name><tp:taxon-name-part taxon-name-part-type="genus" reg="Sarcodon">Sarcodon</tp:taxon-name-part></tp:taxon-name></italic> and a new record from southwest China</article-title><source>MycoKeys</source><day>03</day><month>4</month><year>2020</year><volume>66</volume><fpage>83</fpage><lpage>103</lpage><pub-id pub-id-type="doi">10.3897/mycokeys.66.49910</pub-id></mixed-citation></tp:treatment-meta><tp:nomenclature><tp:taxon-name><object-id xmlns:xlink="http://www.w3.org/1999/xlink" content-type="arpha" xlink:type="simple">E7E671B0-C24A-580C-B65E-65D45C21D111</object-id>
              <tp:taxon-name-part taxon-name-part-type="genus" reg="Sarcodon">Sarcodon</tp:taxon-name-part>
              <tp:taxon-name-part taxon-name-part-type="species" reg="grosselepidotus">grosselepidotus</tp:taxon-name-part>
              <object-id xmlns:xlink="http://www.w3.org/1999/xlink" content-type="mycobank" xlink:type="simple">833890</object-id>
            </tp:taxon-name><tp:taxon-authority>Y.H. Mu &amp; H.S. Yuan</tp:taxon-authority><tp:taxon-status xmlns:xlink="http://www.w3.org/1999/xlink" xlink:type="simple">sp. nov.</tp:taxon-status><xref ref-type="fig" rid="F5">Figures 5</xref><xref ref-type="fig" rid="F6">, 6</xref><xref ref-type="fig" rid="F7">, 7</xref></tp:nomenclature><tp:treatment-sec sec-type="Diagnoses" id="SECID0EUSAI"><title>Diagnoses.</title><p>Differs from <italic><tp:taxon-name><tp:taxon-name-part taxon-name-part-type="genus" reg="Sarcodon">Sarcodon</tp:taxon-name-part> <tp:taxon-name-part taxon-name-part-type="species" reg="lepidus">lepidus</tp:taxon-name-part></tp:taxon-name></italic> in having shorter and slightly wider spines, fragrant odour, narrower hyphae in context, slightly wider basidia with shorter sterigmata and wider basidiospores.</p></tp:treatment-sec><tp:treatment-sec sec-type="material" id="SECID0EFTAI"><title>Type.</title><p><bold>China.</bold> Yunnan Province, Chuxiong, Zixishan Nat. Res., <named-content xmlns:xlink="http://www.w3.org/1999/xlink" content-type="dwc:verbatimCoordinates" xlink:type="simple"><named-content content-type="geo-json" specific-use="{&#34;type&#34;:&#34;Point&#34;,&#34;coordinates&#34;:[101.370278,24.974444]}" id="NCID0EQTAI" xlink:type="simple">24°58'28"N, 101°22'13"E</named-content></named-content>, 2000 m alt., solitary or gregarious, on the ground in <tp:taxon-name><tp:taxon-name-part taxon-name-part-type="family">Fagaceae</tp:taxon-name-part></tp:taxon-name> forest, 1.08.2005, <italic>Yuan 1247</italic> (holotype: <named-content xmlns:xlink="http://www.w3.org/1999/xlink" content-type="dwc:institutional_code" xlink:type="simple">IFP</named-content> 012529).</p></tp:treatment-sec><tp:treatment-sec sec-type="etymology" id="SECID0EBUAI"><title>Etymology.</title><p><italic><tp:taxon-name><tp:taxon-name-part taxon-name-part-type="genus" reg="Grosselepidotus">Grosselepidotus</tp:taxon-name-part></tp:taxon-name></italic> (Lat.), from the Latin word grosse and lepidotus, in reference to the coarsely scaled pileal surface.</p></tp:treatment-sec><tp:treatment-sec sec-type="description" id="SECID0EOUAI"><title>Description.</title><p>Basidiocarps annual, solitary to gregarious, soft and freshy when fresh, becoming fragile and light in weight upon drying; taste none, odour mildly fragrant when dry. Pileus infundibuliform or circular when young, later planar and ellipsoid to round with age, occasionally deeply fissured, up to 75 mm diam. and 4–8 mm thick at centre. Pileal surface pale orange (6A3) to dark ruby (12F8), azonate, glabrous with ascending, broad and dark brown (9F5) scales when fresh, becoming scabrous, rugose when dry; margin inflexed and wavy, sometimes lobed with age. Spine surface white (4A1) to pale yellow (4A3) when fresh, light brown (6D6) to dark brown (6F8) when dry; spines up to 1.4 mm long, base up to 0.3 mm diam., conical, 4–6 per mm, strongly decurrent on stipe, without spines at pileus margin, brittle when dry. Context not duplex, up to 5 mm thick, greyish-orange (5B5), firm; Stipe central to lateral, up to 9.5 cm long and 2 cm diam., fleshy when fresh, firm upon drying, brownish-yellow (5C7) to dark brown (7F7), creased, inside solid, cylindrical or attenuate below with bulbous base when old.</p><p>Hyphal structure. Hyphal system monomitic; generative hyphae with simple-septa, <abbrev xmlns:xlink="http://www.w3.org/1999/xlink" xlink:title="Cotton Blue" id="ABBRID0EVUAI" xlink:type="simple">CB</abbrev>–, <abbrev xmlns:xlink="http://www.w3.org/1999/xlink" xlink:title="Melzer’s reagent" id="ABBRID0EZUAI" xlink:type="simple">IKI</abbrev>–; tissues olivaceous in <abbrev xmlns:xlink="http://www.w3.org/1999/xlink" xlink:title="potassium hydroxide" id="ABBRID0E4UAI" xlink:type="simple">KOH</abbrev>.</p><p>Context. Generative hyphae hyaline, thin-walled, rarely branched, simple-septate, inflated, interwoven, mostly 7–11 μm diam.</p><p>Spines. Tramal hyphae hyaline, thin-walled, occasionally branched, more or less parallel along spines, frequently simple-septate, straight, 2–5 μm diam. Cystidia and cystidioles absent. Basidia clavate, thin-walled, with four sterigmata (2.5–5 μm long), simple-septate at base, 23.5–55.5 × 5.3–8.2 μm; basidioles similar to basidia.</p><p>Basidiospores irregular ellipsoid to globose, brown, thin-walled, tuberculate, <abbrev xmlns:xlink="http://www.w3.org/1999/xlink" xlink:title="Cotton Blue" id="ABBRID0EFVAI" xlink:type="simple">CB</abbrev>–, <abbrev xmlns:xlink="http://www.w3.org/1999/xlink" xlink:title="Melzer’s reagent" id="ABBRID0EJVAI" xlink:type="simple">IKI</abbrev>–, (5–)5.1–6.4(–6.6) × (4–)4.1–5.9(–6) μm, Lm = 5.5 μm, Wm = 4.9 μm, Q = 1.13–1.19 (n = 60/2); tuberculi usually isolated, sometimes grouped in 2 or more, bi- to trifurcate-like in shape, up to 0.7 μm long.</p></tp:treatment-sec><tp:treatment-sec sec-type="Additional specimen examined" id="SECID0ENVAI"><title>Additional specimen examined</title><p>– <bold>China.</bold> Yunnan Province, Chuxiong, Zixishan Nat. Res., <named-content xmlns:xlink="http://www.w3.org/1999/xlink" content-type="dwc:verbatimCoordinates" xlink:type="simple"><named-content content-type="geo-json" specific-use="{&#34;type&#34;:&#34;Point&#34;,&#34;coordinates&#34;:[101.370278,24.974444]}" id="NCID0EYVAI" xlink:type="simple">24°58'28"N, 101°22'13"E</named-content></named-content>, 2000 m alt., solitary to gregarious, on the ground in <tp:taxon-name><tp:taxon-name-part taxon-name-part-type="family">Fagaceae</tp:taxon-name-part></tp:taxon-name> forest, 19.07.2018, <italic>Wei 8075</italic> (<named-content xmlns:xlink="http://www.w3.org/1999/xlink" content-type="dwc:institutional_code" xlink:type="simple">IFP</named-content> 019353), <italic>Wei 8097</italic> (<named-content xmlns:xlink="http://www.w3.org/1999/xlink" content-type="dwc:institutional_code" xlink:type="simple">IFP</named-content> 019354), <italic>Wei 8120</italic> (<named-content xmlns:xlink="http://www.w3.org/1999/xlink" content-type="dwc:institutional_code" xlink:type="simple">IFP</named-content> 019355) and <italic>Wei 8128</italic> (<named-content xmlns:xlink="http://www.w3.org/1999/xlink" content-type="dwc:institutional_code" xlink:type="simple">IFP</named-content> 019356).</p><fig id="F5" position="float" orientation="portrait"><object-id xmlns:xlink="http://www.w3.org/1999/xlink" content-type="doi" xlink:type="simple">10.3897/mycokeys.66.49910.figure5</object-id><object-id xmlns:xlink="http://www.w3.org/1999/xlink" content-type="arpha" xlink:type="simple">3F46CF6C-3639-5275-BCB1-30C30D8E747B</object-id><label>Figure 5.</label><caption><p>Basidiocarps of <italic><tp:taxon-name><tp:taxon-name-part taxon-name-part-type="genus" reg="Sarcodon">Sarcodon</tp:taxon-name-part> <tp:taxon-name-part taxon-name-part-type="species" reg="grosselepidotus">grosselepidotus</tp:taxon-name-part></tp:taxon-name></italic> (holotype: <named-content xmlns:xlink="http://www.w3.org/1999/xlink" content-type="dwc:institutional_code" xlink:type="simple">IFP</named-content> 012529).</p></caption><graphic xmlns:xlink="http://www.w3.org/1999/xlink" xlink:href="mycokeys-66-083-g005.jpg" position="float" orientation="portrait" xlink:type="simple" id="oo_397190.jpg"><uri content-type="original_file" xlink:type="simple">https://binary.pensoft.net/fig/397190</uri></graphic></fig><fig id="F6" position="float" orientation="portrait"><object-id xmlns:xlink="http://www.w3.org/1999/xlink" content-type="doi" xlink:type="simple">10.3897/mycokeys.66.49910.figure6</object-id><object-id xmlns:xlink="http://www.w3.org/1999/xlink" content-type="arpha" xlink:type="simple">FE3A7C0E-BF46-5D24-9DAF-A137ED728DD4</object-id><label>Figure 6.</label><caption><p>SEM of basidiospores of <italic><tp:taxon-name><tp:taxon-name-part taxon-name-part-type="genus" reg="Sarcodon">Sarcodon</tp:taxon-name-part> <tp:taxon-name-part taxon-name-part-type="species" reg="grosselepidotus">grosselepidotus</tp:taxon-name-part></tp:taxon-name></italic> (holotype: <named-content xmlns:xlink="http://www.w3.org/1999/xlink" content-type="dwc:institutional_code" xlink:type="simple">IFP</named-content> 012529).</p></caption><graphic xmlns:xlink="http://www.w3.org/1999/xlink" xlink:href="mycokeys-66-083-g006.jpg" position="float" orientation="portrait" xlink:type="simple" id="oo_397191.jpg"><uri content-type="original_file" xlink:type="simple">https://binary.pensoft.net/fig/397191</uri></graphic></fig><fig id="F7" position="float" orientation="portrait"><object-id xmlns:xlink="http://www.w3.org/1999/xlink" content-type="doi" xlink:type="simple">10.3897/mycokeys.66.49910.figure7</object-id><object-id xmlns:xlink="http://www.w3.org/1999/xlink" content-type="arpha" xlink:type="simple">E727268B-585A-5CF4-9599-CD65B5934FBB</object-id><label>Figure 7.</label><caption><p>Microscopic structures of <italic><tp:taxon-name><tp:taxon-name-part taxon-name-part-type="genus" reg="Sarcodon">Sarcodon</tp:taxon-name-part> <tp:taxon-name-part taxon-name-part-type="species" reg="grosselepidotus">grosselepidotus</tp:taxon-name-part></tp:taxon-name></italic> (drawn from <named-content xmlns:xlink="http://www.w3.org/1999/xlink" content-type="dwc:institutional_code" xlink:type="simple">IFP</named-content> 012529) <bold>a</bold> basidiospores <bold>b</bold> section of hymenophoral trama with basidia <bold>c</bold> hyphae from pileal context.</p></caption><graphic xmlns:xlink="http://www.w3.org/1999/xlink" xlink:href="mycokeys-66-083-g007.jpg" position="float" orientation="portrait" xlink:type="simple" id="oo_397192.jpg"><uri content-type="original_file" xlink:type="simple">https://binary.pensoft.net/fig/397192</uri></graphic></fig></tp:treatment-sec></tp:taxon-treatment>
