# Supplementary material for: Hydnaceous fungi of China 8. Morphological and molecular identification of three new species of Sarcodon and a new record from southwest China
Source: MycoKeys. 2020 Apr 3;66:83–103. doi: 10.3897/mycokeys.66.49910 (PMC7148386; doi:10.3897/mycokeys.66.49910)
Supplement: XML Treatment for Sarcodon lidongensis [file mycokeys.66.49910-treatment3.xml]

<!DOCTYPE tp:taxon-treatment
  PUBLIC "-//TaxonX//DTD Taxonomic Treatment Publishing DTD v0 20100105//EN" "tax-treatment-NSO.dtd">
<tp:taxon-treatment xmlns:tp="http://www.plazi.org/taxpub"><tp:treatment-meta><kwd-group><label>Taxon classification</label><kwd><named-content xmlns:xlink="http://www.w3.org/1999/xlink" content-type="kingdom">Fungi</named-content></kwd><kwd><named-content xmlns:xlink="http://www.w3.org/1999/xlink" content-type="order">Thelephorales</named-content></kwd><kwd><named-content xmlns:xlink="http://www.w3.org/1999/xlink" content-type="family">Bankeraceae</named-content></kwd></kwd-group><mixed-citation publication-type="journal"><person-group><name><surname>Mu</surname><given-names>Yan-Hong</given-names></name><name><surname>Hu</surname><given-names>Ya-Ping</given-names></name><name><surname>Wei</surname><given-names>Yu-Lian</given-names></name><name><surname>Yuan</surname><given-names>Hai-Sheng</given-names></name></person-group><article-title>Hydnaceous fungi of China 8. Morphological and molecular identification of three new species of <italic><tp:taxon-name><tp:taxon-name-part taxon-name-part-type="genus" reg="Sarcodon">Sarcodon</tp:taxon-name-part></tp:taxon-name></italic> and a new record from southwest China</article-title><source>MycoKeys</source><day>03</day><month>4</month><year>2020</year><volume>66</volume><fpage>83</fpage><lpage>103</lpage><pub-id pub-id-type="doi">10.3897/mycokeys.66.49910</pub-id></mixed-citation></tp:treatment-meta><tp:nomenclature><tp:taxon-name><object-id xmlns:xlink="http://www.w3.org/1999/xlink" content-type="arpha" xlink:type="simple">027C929B-90BB-5BA4-B092-990294BEAB24</object-id>
              <tp:taxon-name-part taxon-name-part-type="genus" reg="Sarcodon">Sarcodon</tp:taxon-name-part>
              <tp:taxon-name-part taxon-name-part-type="species" reg="lidongensis">lidongensis</tp:taxon-name-part>
              <object-id xmlns:xlink="http://www.w3.org/1999/xlink" content-type="mycobank" xlink:type="simple">833891</object-id>
            </tp:taxon-name><tp:taxon-authority>Y.H. Mu &amp; H.S. Yuan</tp:taxon-authority><tp:taxon-status xmlns:xlink="http://www.w3.org/1999/xlink" xlink:type="simple">sp. nov.</tp:taxon-status><xref ref-type="fig" rid="F8">Figures 8</xref><xref ref-type="fig" rid="F9">, 9</xref><xref ref-type="fig" rid="F10">, 10</xref></tp:nomenclature><tp:treatment-sec sec-type="Diagnoses" id="SECID0EQ2AI"><title>Diagnoses.</title><p>Differs from <italic><tp:taxon-name><tp:taxon-name-part taxon-name-part-type="genus" reg="Sarcodon">Sarcodon</tp:taxon-name-part> <tp:taxon-name-part taxon-name-part-type="species" reg="joeides">joeides</tp:taxon-name-part></tp:taxon-name></italic> in having shorter, more or less decurrent spines, the absence of gloeoplerous hyphae, shorter basidia sterigmata and narrower basidiospores.</p></tp:treatment-sec><tp:treatment-sec sec-type="material" id="SECID0EB3AI"><title>Type.</title><p><bold>China.</bold> Yunnan Province, Lidong County, Qunlong Villa, <named-content xmlns:xlink="http://www.w3.org/1999/xlink" content-type="dwc:verbatimCoordinates" xlink:type="simple"><named-content content-type="geo-json" specific-use="{&#34;type&#34;:&#34;Point&#34;,&#34;coordinates&#34;:[99.404444,26.591111]}" id="NCID0EM3AI" xlink:type="simple">26°35'28"N, 99°24'16"E</named-content></named-content>, 2400 m alt., solitary to concrescent, on the ground in <tp:taxon-name><tp:taxon-name-part taxon-name-part-type="family">Fagaceae</tp:taxon-name-part></tp:taxon-name> forest, 24.07.2018, <italic>Wei 8365</italic> (holotype: <named-content xmlns:xlink="http://www.w3.org/1999/xlink" content-type="dwc:institutional_code" xlink:type="simple">IFP</named-content> 019357).</p></tp:treatment-sec><tp:treatment-sec sec-type="etymology" id="SECID0E43AI"><title>Etymology.</title><p><italic><tp:taxon-name><tp:taxon-name-part taxon-name-part-type="genus" reg="Lidongensis">Lidongensis</tp:taxon-name-part></tp:taxon-name></italic>, refers to Lidong County, where the specimens were collected.</p></tp:treatment-sec><tp:treatment-sec sec-type="description" id="SECID0EK4AI"><title>Description.</title><p>Basidiocarps annual, simple to concrescent, soft and freshy when fresh, becoming firm and light in weight upon drying; taste bitterish, odour farinaceous when dry. Pileus planar and circular when young, later plano-convex to somewhat depressed and regular orbicular with age, up to 35 mm across and 5–8 mm thick at centre. Pileal surface light brown (6D7) to brown (7E8), azonate, velutinate, then matted, appressed squamose to rimose when fresh, and purplish-brown at the pileal margin, dark brown in centre, becoming scrobiculate and verrucose when dry; margin incurved and occasionally incised with age. Spine surface greyish-orange (6B3) to brown (6E6) when fresh, light brown (6D5) to brown (6E7) when dry; spines up to 1 mm long, base up to 0.2 mm diam., conical, 4–6 per mm, more or less decurrent on stipe, with spines at pileus margin, brittle when dry. Context not duplex, up to 6 mm thick, orange white (5A2) to yellowish-brown (5D6), firm; stipe central, up to 4.5 cm long and 1 cm diam., fleshy when fresh, rigid upon drying, light brown (6D6) to dark brown (6F6), fibrillose, inside solid, cylindrical or broadened below with bulbous base when old.</p><p>Hyphal structure. Hyphal system monomitic; generative hyphae with simple-septa, <abbrev xmlns:xlink="http://www.w3.org/1999/xlink" xlink:title="Cotton Blue" id="ABBRID0ER4AI" xlink:type="simple">CB</abbrev>–, <abbrev xmlns:xlink="http://www.w3.org/1999/xlink" xlink:title="Melzer’s reagent" id="ABBRID0EV4AI" xlink:type="simple">IKI</abbrev>–; tissues olivaceous in <abbrev xmlns:xlink="http://www.w3.org/1999/xlink" xlink:title="potassium hydroxide" id="ABBRID0EZ4AI" xlink:type="simple">KOH</abbrev>.</p><p>Context. Generative hyphae hyaline, thin-walled, occasionally branched, simple-septate, inflated, interwoven, mostly 5–9 μm diam.</p><p>Spines. Tramal hyphae hyaline, thin-walled, occasionally branched, more or less parallel along spines, frequently simple-septate, straight, sometimes flexuous and collapsed, 2–4 μm diam. Cystidia and cystidioles absent. Basidia clavate, thin-walled, with four sterigmata (2.0–3.0 μm long), simple-septate at base, 19.2–39.3 × 3.0–7.2 μm; basidioles similar to basidia.</p><p>Basidiospores irregular ellipsoid to subglobose, brown, thin-walled, tuberculate, <abbrev xmlns:xlink="http://www.w3.org/1999/xlink" xlink:title="Cotton Blue" id="ABBRID0EB5AI" xlink:type="simple">CB</abbrev>–, <abbrev xmlns:xlink="http://www.w3.org/1999/xlink" xlink:title="Melzer’s reagent" id="ABBRID0EF5AI" xlink:type="simple">IKI</abbrev>–, (4–)4.1–6(–6.1) × (3.9–)4–5(–5.1) μm, Lm = 5.5 μm, Wm = 4.9 μm, Q = 1.15–1.20 (n = 60/2); tuberculi usually isolated or grouped in 2 or more, bi- to trifurcate-like in shape, up to 1.0 μm long.</p></tp:treatment-sec><tp:treatment-sec sec-type="Additional specimen examined" id="SECID0EJ5AI"><title>Additional specimen examined</title><p>– <bold>China.</bold> Yunnan Province, Lidong County, Qunlong Villa, <named-content xmlns:xlink="http://www.w3.org/1999/xlink" content-type="dwc:verbatimCoordinates" xlink:type="simple"><named-content content-type="geo-json" specific-use="{&#34;type&#34;:&#34;Point&#34;,&#34;coordinates&#34;:[99.404444,26.591111]}" id="NCID0EU5AI" xlink:type="simple">26°35'28"N, 99°24'16"E</named-content></named-content>, 2400 m alt., solitary to concrescent, on the ground in <tp:taxon-name><tp:taxon-name-part taxon-name-part-type="family">Fagaceae</tp:taxon-name-part></tp:taxon-name> forest, 24.07.2018, <italic>Wei 8329</italic> (<named-content xmlns:xlink="http://www.w3.org/1999/xlink" content-type="dwc:institutional_code" xlink:type="simple">IFP</named-content> 019358).</p><fig id="F8" position="float" orientation="portrait"><object-id xmlns:xlink="http://www.w3.org/1999/xlink" content-type="doi" xlink:type="simple">10.3897/mycokeys.66.49910.figure8</object-id><object-id xmlns:xlink="http://www.w3.org/1999/xlink" content-type="arpha" xlink:type="simple">064717EB-1473-5405-8172-6F6819C344ED</object-id><label>Figure 8.</label><caption><p>Basidiocarps of <italic><tp:taxon-name><tp:taxon-name-part taxon-name-part-type="genus" reg="Sarcodon">Sarcodon</tp:taxon-name-part> <tp:taxon-name-part taxon-name-part-type="species" reg="lidongensis">lidongensis</tp:taxon-name-part></tp:taxon-name></italic> (holotype: <named-content xmlns:xlink="http://www.w3.org/1999/xlink" content-type="dwc:institutional_code" xlink:type="simple">IFP</named-content> 019357).</p></caption><graphic xmlns:xlink="http://www.w3.org/1999/xlink" xlink:href="mycokeys-66-083-g008.jpg" position="float" orientation="portrait" xlink:type="simple" id="oo_397193.jpg"><uri content-type="original_file" xlink:type="simple">https://binary.pensoft.net/fig/397193</uri></graphic></fig><fig id="F9" position="float" orientation="portrait"><object-id xmlns:xlink="http://www.w3.org/1999/xlink" content-type="doi" xlink:type="simple">10.3897/mycokeys.66.49910.figure9</object-id><object-id xmlns:xlink="http://www.w3.org/1999/xlink" content-type="arpha" xlink:type="simple">591C3738-C1F9-567A-8248-461B6B893F8B</object-id><label>Figure 9.</label><caption><p>SEM of basidiospores of <italic><tp:taxon-name><tp:taxon-name-part taxon-name-part-type="genus" reg="Sarcodon">Sarcodon</tp:taxon-name-part> <tp:taxon-name-part taxon-name-part-type="species" reg="lidongensis">lidongensis</tp:taxon-name-part></tp:taxon-name></italic> (holotype: <named-content xmlns:xlink="http://www.w3.org/1999/xlink" content-type="dwc:institutional_code" xlink:type="simple">IFP</named-content> 019357).</p></caption><graphic xmlns:xlink="http://www.w3.org/1999/xlink" xlink:href="mycokeys-66-083-g009.jpg" position="float" orientation="portrait" xlink:type="simple" id="oo_397194.jpg"><uri content-type="original_file" xlink:type="simple">https://binary.pensoft.net/fig/397194</uri></graphic></fig><fig id="F10" position="float" orientation="portrait"><object-id xmlns:xlink="http://www.w3.org/1999/xlink" content-type="doi" xlink:type="simple">10.3897/mycokeys.66.49910.figure10</object-id><object-id xmlns:xlink="http://www.w3.org/1999/xlink" content-type="arpha" xlink:type="simple">D9AB3958-5858-5418-92BC-4F673333BB24</object-id><label>Figure 10.</label><caption><p>Microscopic structures of <italic><tp:taxon-name><tp:taxon-name-part taxon-name-part-type="genus" reg="Sarcodon">Sarcodon</tp:taxon-name-part> <tp:taxon-name-part taxon-name-part-type="species" reg="lidongensis">lidongensis</tp:taxon-name-part></tp:taxon-name></italic> (drawn from <named-content xmlns:xlink="http://www.w3.org/1999/xlink" content-type="dwc:institutional_code" xlink:type="simple">IFP</named-content> 019357) <bold>a</bold> basidiospores <bold>b</bold> section of hymenophoral trama with basidia <bold>c</bold> hyphae from pileal context.</p></caption><graphic xmlns:xlink="http://www.w3.org/1999/xlink" xlink:href="mycokeys-66-083-g010.jpg" position="float" orientation="portrait" xlink:type="simple" id="oo_397195.jpg"><uri content-type="original_file" xlink:type="simple">https://binary.pensoft.net/fig/397195</uri></graphic></fig></tp:treatment-sec></tp:taxon-treatment>
