# Supplementary material for: Hydnaceous fungi of China 8. Morphological and molecular identification of three new species of Sarcodon and a new record from southwest China
Source: MycoKeys. 2020 Apr 3;66:83–103. doi: 10.3897/mycokeys.66.49910 (PMC7148386; doi:10.3897/mycokeys.66.49910)
Supplement: XML Treatment for Sarcodon leucopus [file mycokeys.66.49910-treatment4.xml]

<!DOCTYPE tp:taxon-treatment
  PUBLIC "-//TaxonX//DTD Taxonomic Treatment Publishing DTD v0 20100105//EN" "tax-treatment-NSO.dtd">
<tp:taxon-treatment xmlns:tp="http://www.plazi.org/taxpub"><tp:treatment-meta><kwd-group><label>Taxon classification</label><kwd><named-content xmlns:xlink="http://www.w3.org/1999/xlink" content-type="kingdom">Fungi</named-content></kwd><kwd><named-content xmlns:xlink="http://www.w3.org/1999/xlink" content-type="order">Thelephorales</named-content></kwd><kwd><named-content xmlns:xlink="http://www.w3.org/1999/xlink" content-type="family">Bankeraceae</named-content></kwd></kwd-group><mixed-citation publication-type="journal"><person-group><name><surname>Mu</surname><given-names>Yan-Hong</given-names></name><name><surname>Hu</surname><given-names>Ya-Ping</given-names></name><name><surname>Wei</surname><given-names>Yu-Lian</given-names></name><name><surname>Yuan</surname><given-names>Hai-Sheng</given-names></name></person-group><article-title>Hydnaceous fungi of China 8. Morphological and molecular identification of three new species of <italic><tp:taxon-name><tp:taxon-name-part taxon-name-part-type="genus" reg="Sarcodon">Sarcodon</tp:taxon-name-part></tp:taxon-name></italic> and a new record from southwest China</article-title><source>MycoKeys</source><day>03</day><month>4</month><year>2020</year><volume>66</volume><fpage>83</fpage><lpage>103</lpage><pub-id pub-id-type="doi">10.3897/mycokeys.66.49910</pub-id></mixed-citation></tp:treatment-meta><tp:nomenclature><tp:taxon-name><object-id xmlns:xlink="http://www.w3.org/1999/xlink" content-type="arpha" xlink:type="simple">D881D307-071C-5DC1-94E4-F39136E0A015</object-id>
              <tp:taxon-name-part taxon-name-part-type="genus" reg="Sarcodon">Sarcodon</tp:taxon-name-part>
              <tp:taxon-name-part taxon-name-part-type="species" reg="leucopus">leucopus</tp:taxon-name-part>
            </tp:taxon-name><tp:taxon-authority>(Pers.) Maas Geest. &amp; Nannf., Svensk Botanisk Tidskrift 63: 415, 1969.</tp:taxon-authority></tp:nomenclature><tp:treatment-sec sec-type="Diagnoses" id="SECID0EFDBI"><title>Diagnoses.</title><p>Morphological and nuc <abbrev xmlns:xlink="http://www.w3.org/1999/xlink" xlink:title="nuc rDNA" id="ABBRID0ELDBI" xlink:type="simple">ITS</abbrev> rDNA + nuc LSU rDNA sequences analyses confirmed the new record species, which is described in detail by <xref ref-type="bibr" rid="B30">Mleczko et al. (2011)</xref>. This species was recorded by several European countries, such as Estonia, Finland, Bulgaria and Sweden and was frequently placed on the Red List (<xref ref-type="bibr" rid="B43">Rassi et al. 2001</xref>; <xref ref-type="bibr" rid="B13">Gärdenfors 2005</xref>; <xref ref-type="bibr" rid="B15">Gyosheva et al. 2006</xref>; <xref ref-type="bibr" rid="B38">Parmasto 2009</xref>).</p></tp:treatment-sec><tp:treatment-sec sec-type="Specimen examined" id="SECID0EDEBI"><title>Specimen examined</title><p>– <bold>China.</bold> Xizang Auto. Reg., Linzhi, Bayi Town, <named-content xmlns:xlink="http://www.w3.org/1999/xlink" content-type="dwc:verbatimCoordinates" xlink:type="simple"><named-content content-type="geo-json" specific-use="{&#34;type&#34;:&#34;Point&#34;,&#34;coordinates&#34;:[92.153889,26.873889]}" id="NCID0EOEBI" xlink:type="simple">92°09'14"E, 26°52'26"N</named-content></named-content>, 3000 m alt., solitary or gregarious, on the ground of alpine <italic><tp:taxon-name><tp:taxon-name-part taxon-name-part-type="genus" reg="Pinus">Pinus</tp:taxon-name-part></tp:taxon-name></italic> forest, 3.08.2004, <italic>Dai 5686</italic> (<named-content xmlns:xlink="http://www.w3.org/1999/xlink" content-type="dwc:institutional_code" xlink:type="simple">IFP</named-content> 010196).</p></tp:treatment-sec><ref-list><ref id="B30"><mixed-citation xmlns:xlink="http://www.w3.org/1999/xlink" xlink:type="simple"><person-group><name name-style="western"><surname>Mleczko</surname><given-names>P</given-names></name><name name-style="western"><surname>Zubek</surname><given-names>S</given-names></name><name name-style="western"><surname>Kozak</surname><given-names>M</given-names></name></person-group> (<year>2011</year>) <article-title>Description of ectomycorrhiza and a new Central European locality of the rare hydnoid species <italic><tp:taxon-name><tp:taxon-name-part taxon-name-part-type="genus">Sarcodon</tp:taxon-name-part> <tp:taxon-name-part taxon-name-part-type="species">leucopus</tp:taxon-name-part></tp:taxon-name></italic> (Pers.) Maas Geest. et Nannf. (<tp:taxon-name><tp:taxon-name-part taxon-name-part-type="order">Thelephorales</tp:taxon-name-part></tp:taxon-name>, <tp:taxon-name><tp:taxon-name-part taxon-name-part-type="phylum">Basidiomycota</tp:taxon-name-part></tp:taxon-name>).</article-title><source>Nova Hedwigia</source><volume>92</volume>: <fpage>257</fpage>–<lpage>272</lpage>. <ext-link xlink:type="simple" ext-link-type="doi" xlink:href="10.1127/0029-5035/2011/0092-0257">https://doi.org/10.1127/0029-5035/2011/0092-0257</ext-link></mixed-citation></ref><ref id="B43"><mixed-citation xmlns:xlink="http://www.w3.org/1999/xlink" xlink:type="simple"><person-group><name name-style="western"><surname>Rassi</surname><given-names>P</given-names></name><name name-style="western"><surname>Alanen</surname><given-names>A</given-names></name><name name-style="western"><surname>Kanerva</surname><given-names>T</given-names></name><name name-style="western"><surname>Mannerkoski</surname><given-names>I</given-names></name></person-group> (<year>2001</year>) The Red List of Finnish species. Ministry of the Environment &amp; Finnish Environment Institute, Helsinki.</mixed-citation></ref><ref id="B13"><mixed-citation xmlns:xlink="http://www.w3.org/1999/xlink" xlink:type="simple"><person-group><name name-style="western"><surname>Gärdenfors</surname><given-names>U</given-names></name></person-group> (<year>2005</year>) Rödlistade arter i Sverige 2005. The 2005 Red List of Swedish species. ArtDatbanken, SLU, Uppsala.</mixed-citation></ref><ref id="B15"><mixed-citation xmlns:xlink="http://www.w3.org/1999/xlink" xlink:type="simple"><person-group><name name-style="western"><surname>Gyosheva</surname><given-names>MM</given-names></name><name name-style="western"><surname>Denchev</surname><given-names>CM</given-names></name><name name-style="western"><surname>Dimitrova</surname><given-names>EG</given-names></name><name name-style="western"><surname>Assyov</surname><given-names>B</given-names></name><name name-style="western"><surname>Petrova</surname><given-names>RD</given-names></name><name name-style="western"><surname>Stoichev</surname><given-names>GT</given-names></name></person-group> (<year>2006</year>) <article-title>Red List of fungi in Bulgaria.</article-title><source>Mycologia Balcanica</source><volume>3</volume>: <fpage>81</fpage>–<lpage>87</lpage>.</mixed-citation></ref><ref id="B38"><mixed-citation xmlns:xlink="http://www.w3.org/1999/xlink" xlink:type="simple"><person-group><name name-style="western"><surname>Parmasto</surname><given-names>E</given-names></name></person-group> (<year>2009</year>) Red data list of Estonian fungi 2008. Official Estonian Red List authorized by Minister of the Environment of the Estonian Republic.</mixed-citation></ref></ref-list></tp:taxon-treatment>
